# Supplementary material for: piggyBac Transposition and the Expression of Human Cystatin C in Transgenic Chickens
Source: Animals (Basel). 2021 May 26;11(6):1554. doi: 10.3390/ani11061554 (PMC8226945; doi:10.3390/ani11061554)
Supplement: Supplementary file 1 [file animals-11-01554-s001.zip]

Archive with 1 entries (1 files):
- animals-1207987-supplementary.pdf
